# Supplementary material for: The Differential Experience of COVID-19 on Asian American Subgroups: The Los Angeles Pandemic Surveillance Cohort Study
Source: J Racial Ethn Health Disparities. 2023 Oct 11;11(5):2806–15. doi: 10.1007/s40615-023-01742-y (PMC11480163; doi:10.1007/s40615-023-01742-y)
Supplement: Supplementary file 1 — Supplementary file1 (XLSX 20 KB) [file 40615_2023_1742_MOESM1_ESM.xlsx]

## Sheet: Supplement A
Supplement A. Risky and Protective Behaviors among Asian American Subgroups
	Chinese n=262	Korean n=136	Filipino n=142	Vietnamese n=53	Japanese n=52	Asian Indian n=34	Mixed Asian n=34	Other Asians n=43	P-value
Had visits such as friends, relatives and neighbors at your residence									0.392
Never	0.67	0.69	0.55	0.62	0.73	0.62	0.59	0.6
Once	0.19	0.2	0.32	0.21	0.19	0.15	0.26	0.23
2 or 3 times	0.1	0.08	0.11	0.11	0.04	0.21	0.12	0.14
4 or more	0.04	0.03	0.02	0.06	0.04	0.03	0.03	0.02
Attended a gathering with more than 10 people, such as a reunion, wedding, funeral, birthday party, concert or religious service									0.033
Never	0.9	0.83	0.77	0.85	0.9	0.79	0.79	0.88
Once	0.09	0.12	0.16	0.15	0.08	0.21	0.18	0.12
2 or 3 times	0	0.03	0.07	0	0.02	0	0.03	0
4 or more	0.01	0.02	0	0	0	0	0	0
Gone out to a bar, club, or other place where people gather									0.189
Never	0.86	0.79	0.77	0.85	0.9	0.76	0.79	0.91
Once	0.09	0.14	0.14	0.09	0.06	0.15	0.06	0.05
2 or 3 times	0.05	0.05	0.06	0.06	0.04	0.09	0.12	0.05
4 or more	0.01	0.01	0.02	0	0	0	0.03	0
Washed hands and/or used hand sanitizer frequently									0.312*
Yes	0.96	0.98	0.99	0.98	0.98	0.94	1	1
No	0.04	0.02	0.01	0.02	0.02	0.06	0	0
Stayed at least 6 feet away from others who do not live with me									0.746
Yes	0.86	0.83	0.78	0.85	0.85	0.82	0.79	0.84
No	0.14	0.17	0.22	0.15	0.15	0.18	0.21	0.16
Wore a face mask									0.408*
Yes	0.97	0.98	0.99	1	0.98	0.94	1	1
No	0.03	0.02	0.01	0	0.02	0.06	0	0
*P-value from unadjusted Fisher's exact test given some of the AsA subgroups had low cell counts

## Sheet: Supplement B
Supplement B. Mental Health Status among Asian Americna Subgroups (n=756)
	Chinese n=262	Korean n=136	Filipino n=142	Vietnamese n=53	Japanese n=52	Asian Indian n=34	Mixed Asian n=34	Other Asians n=43	P-value
In the past seven days, how worried were you about catching COVID-19?									0.213
Extremely worried	0.03	0.01	0.05	0.02	0.02	0.06	0.03	0.02
Very worried	0.08	0.06	0.04	0	0.02	0	0	0.02
Moderately worried	0.2	0.2	0.19	0.17	0.13	0.15	0.12	0.21
Slightly worried	0.35	0.33	0.39	0.43	0.5	0.38	0.41	0.3
Not at all	0.34	0.4	0.33	0.38	0.33	0.41	0.44	0.44
How would you rate your mental health including your mood and ability to think?									0.202
Poor	0.07	0.02	0.04	0	0.06	0	0	0.09
Fair	0.15	0.22	0.2	0.21	0.15	0.09	0.24	0.16
Good	0.3	0.35	0.31	0.34	0.23	0.29	0.29	0.33
Very good	0.31	0.29	0.25	0.3	0.35	0.38	0.38	0.35
Excellent	0.16	0.13	0.19	0.15	0.21	0.24	0.09	0.07

## Sheet: Supplement C
Supplement C. Risky and Protective Behaviors across Racial and Ethnic Groups (n=5500)
	Hispanic n=2355	White n=1682	Black n=468	Asian n=756	Other n=239	P-value
Had visits such as friends, relatives and neighbors at your residence						<0.001
Never	0.6	0.59	0.55	0.64	0.58
Once	0.23	0.25	0.24	0.22	0.26
2 or 3 times	0.14	0.13	0.16	0.1	0.11
4 or more	0.03	0.03	0.05	0.03	0.05
Attended a gathering with more than 10 people, such as a reunion, wedding, funeral, birthday party, concert or religious service						<0.001
Never	0.79	0.84	0.79	0.85	0.83
Once	0.14	0.11	0.15	0.12	0.09
2 or 3 times	0.05	0.04	0.04	0.02	0.06
4 or more	0.01	0.02	0.02	0.01	0.02
Gone out to a bar, club, or other place where people gather						<0.001
Never	0.81	0.79	0.79	0.83	0.8
Once	0.12	0.13	0.12	0.1	0.1
2 or 3 times	0.05	0.07	0.07	0.06	0.08
4 or more	0.02	0.02	0.01	0.01	0.02
Washed hands and/or used hand sanitizer frequently						<0.001
Yes	0.97	0.96	0.99	0.97	0.97
No	0.03	0.04	0.02	0.03	0.03
Stayed at least 6 feet away from others who do not live with me						0.109
Yes	0.83	0.82	0.84	0.83	0.8
No	0.17	0.18	0.16	0.17	0.21
Wore a face mask when in the presence of others						0.005
Yes	0.96	0.96	0.98	0.98	0.97
No	0.04	0.04	0.02	0.02	0.03

## Sheet: Supplement D
Supplement D. Mental Health Status across Racial and Ethnic Groups (n=5500)
	Hispanic n=2355	White n=1682	Black n=468	Asian n=756	Other n=239	P-value
In the past seven days, how worried were you about catching COVID-19?						0.542
Extremely worried	0.04	0.03	0.05	0.03	0.06
Very worried	0.07	0.05	0.08	0.05	0.05
Moderately worried	0.21	0.17	0.17	0.19	0.23
Slightly worried	0.28	0.34	0.28	0.37	0.29
Not at all	0.4	0.4	0.42	0.36	0.37
How would you rate your mental health including your mood and ability to think?						<0.001
Poor	0.05	0.03	0.05	0.05	0.08
Fair	0.2	0.14	0.13	0.18	0.2
Good	0.32	0.29	0.25	0.31	0.28
Very good	0.26	0.33	0.32	0.31	0.3
Excellent	0.18	0.21	0.26	0.16	0.15
